# Supplementary material for: Plants regulate the effects of experimental warming on the soil microbial community in an alpine scrub ecosystem
Source: PLoS One. 2018 Apr 18;13(4):e0195079. doi: 10.1371/journal.pone.0195079 (PMC5905891; doi:10.1371/journal.pone.0195079)
Supplement: S1 Data — (XLS) [file pone.0195079.s002.xls]

## Sheet: microbial variables
P0W0, P0W1, P1W0, P1W1 are refer to the treatments, indicating plant removal + unwarmed, plant removal + warmed, undisturbed + unwarmed, undisturbed + warmed, respectively.
1,2,3, are refer to the blocks.
The unit of the PLFAs of total microbes, bacteria, fungi, actinomycete, G+, and G- is "nmol g-1 dry soil".
			Treatments	MBC(mg/kg)	MBN(mg/kg)	MBC : MBN	Total microbial PLFAs	Bacteria PLFAs	Fungi PLFAs	Actinomycete PLFAs	G+ PLFAs	G- PLFAs	Bacteria : fungi	G+ : G-	Shannon-Wiener diversity	Margalef richness	Pielou evenness	Simpson dominance
		May	P0W0-1	940.948	242.162	3.88562	40.2592	13.7756	0.497429	4.87506	3.15	5.04747	0.0361094	0.624076	3.15759	11.9069	0.829491	0.0634984
			P0W0-2	987.953	292.479	3.37786	55.5247	20.5037	1.24282	6.88452	7.58569	7.17141	0.0606144	1.05777	2.95647	10.9539	0.776657	0.075818
			P0W0-3	885.175	266.129	3.32611	49.0425	17.9146	0.721737	5.82879	6.80245	5.91797	0.0402876	1.14946	2.95751	8.73432	0.831847	0.0752956
			P0W1-1	1010.66	388.708	2.60004	43.2197	16.2093	0.589464	5.42939	5.99083	5.70956	0.0363657	1.04926	2.96863	10.886	0.794246	0.0750106
			P0W1-2	910.866	373.938	2.43587	28.7299	10.2112	0.66608	3.473	3.63883	3.64258	0.0652306	0.998971	2.89648	11.0187	0.796264	0.0827563
			P0W1-3	904.184	339.545	2.66293	22.2979	8.40732	0.437822	2.59447	2.98866	2.91771	0.0520763	1.02432	2.85767	9.66342	0.832172	0.0811973
			P1W0-1	851.721	363.829	2.34099	53.5206	19.9658	0.894579	5.53634	7.61569	7.40511	0.0448055	1.02844	2.73737	7.28631	0.804825	0.0930095
			P1W0-2	930.687	363.278	2.56191	42.2646	16.1755	0.623146	4.62309	6.602	5.32053	0.038524	1.24085	2.90456	8.81422	0.823671	0.0786898
			P1W0-3	911.457	364.948	2.49749	61.116	22.5479	1.07208	6.78944	8.00446	8.22462	0.0475469	0.973231	2.85529	7.53749	0.823862	0.0839548
			P1W1-1	785.464	383.57	2.04777	25.6211	9.1402	0.537378	3.01199	3.71408	3.2012	0.0587928	1.16022	2.79479	7.09129	0.879401	0.0822605
			P1W1-2	707.972	397.833	1.77957	47.338	18.1219	1.03582	4.60189	6.87453	6.87437	0.0571586	1.00002	2.63619	5.18496	0.865878	0.0957339
			P1W1-3	788.763	369.189	2.13647	27.8196	11.3922	0.572743	2.30005	3.40914	3.46407	0.050275	0.984144	2.96962	7.51712	0.91146	0.0656833
		July	P0W0-1	414.558	181.744	2.281	23.1328	9.0835	0.45668	2.37332	3.4341	2.44999	0.0502758	1.40168	3.19368	12.4154	0.865758	0.0575258
			P0W0-2	345.927	142.993	2.41919	44.6507	17.7234	0.752043	5.4072	7.38018	5.64488	0.0424321	1.30741	3.00382	11.3192	0.79378	0.0708647
			P0W0-3	400.105	116.734	3.42749	37.9295	15.3811	0.495049	4.67634	6.68633	4.49846	0.0321856	1.48636	3.02544	11.552	0.80438	0.0683237
			P0W1-1	398.812	82.8501	4.81366	29.7118	12.5334	0.669475	3.46197	5.55391	4.07817	0.0534151	1.36186	2.81656	9.43523	0.805536	0.0798739
			P0W1-2	372.268	103.494	3.59699	34.5894	14.0358	0.68865	4.02432	6.22698	4.16652	0.0490637	1.49453	2.95353	9.0305	0.844707	0.0706887
			P0W1-3	350.047	108.282	3.23273	24.8341	11.031	0.6503	2.89962	4.88084	3.98982	0.0589518	1.22332	2.51596	4.66967	0.907441	0.0951399
			P1W0-1	171.512	83.3282	2.05827	38.8433	15.5569	1.4869	3.48364	7.14452	4.635	0.0955777	1.54143	2.87609	6.83147	0.882751	0.072004
			P1W0-2	148.003	59.5556	2.48513	32.7411	14.1677	0.730051	3.5153	6.27281	4.01288	0.0515294	1.56317	2.56302	8.02607	0.76115	0.0704161
			P1W0-3	207.723	98.4537	2.10986	49.3936	20.5558	1.11619	4.72733	8.94364	6.56432	0.0543006	1.36246	2.89111	6.66697	0.877201	0.0716805
			P1W1-1	341.835	153.383	2.22864	24.9745	10.5472	0.652365	2.43704	4.4012	3.32827	0.061852	1.32237	2.82649	7.45838	0.878098	0.0758511
			P1W1-2	420.598	230.553	1.8243	24.7093	10.4528	0.690713	2.42199	4.31598	3.27538	0.0660794	1.3177	2.83028	7.48321	0.879274	0.0756013
			P1W1-3	341.255	196.043	1.74071	24.138	11.0651	0.701246	2.27773	4.02508	3.97642	0.0633746	1.01224	2.86458	7.53819	0.889931	0.0711813
		September	P0W0-1	149.043	85.207	1.74918	37.5686	14.7315	0.645034	5.07913	5.80286	4.97425	0.043786	1.16658	2.83418	7.72165	0.84168	0.0793541
			P0W0-2	195.301	124.637	1.56696	46.6982	20.0812	0.831399	5.03315	8.88137	6.23648	0.0414018	1.4241	2.79611	6.24398	0.868661	0.07773
			P0W0-3	182.676	58.9806	3.09723	37.719	15.0262	0.628232	4.69711	6.24524	4.75069	0.0418092	1.3146	2.92981	9.91691	0.811377	0.073652
			P0W1-1	200.936	80.8198	2.48622	34.5168	13.3273	0.581976	4.19665	5.00006	4.88463	0.0436678	1.02363	2.43377	11.2948	0.65537	0.0803981
			P0W1-2	271.389	68.553	3.95882	32.9425	12.6781	0.437205	3.95939	4.59489	4.89164	0.0344851	0.939335	2.77216	7.72584	0.831929	0.0890279
			P0W1-3	208.202	79.2824	2.62608	36.0912	13.9766	0.726747	4.4339	5.40523	4.87763	0.0519974	1.10817	1.67112	10.5966	0.456147	0.0739291
			P1W0-1	146.559	55.6669	2.63279	44.8393	16.6263	0.92564	5.75904	5.87405	6.11109	0.0556733	0.961211	3.00549	11.3066	0.794223	0.069682
			P1W0-2	240.104	73.8819	3.24983	55.8825	20.6559	0.925207	6.45139	7.0851	7.94594	0.0447915	0.891663	2.91638	10.4393	0.775385	0.0801594
			P1W0-3	187.769	79.5858	2.35932	34.4889	12.5515	0.670745	3.81334	4.37784	4.8125	0.0534396	0.909682	2.968	12.1447	0.784316	0.0757683
			P1W1-1	177.394	77.9278	2.27639	46.5401	16.8324	1.42237	4.36632	6.1212	6.15517	0.084502	0.994481	2.61483	11.9782	0.67915	0.0630206
			P1W1-2	297.136	84.6133	3.51169	51.8071	20.196	1.08669	5.58021	8.55077	6.15009	0.053807	1.39035	2.99996	7.85302	0.865605	0.067581
			P1W1-3	222.717	98.8939	2.25208	37.1606	14.041	1.01272	3.98043	5.5037	5.29998	0.0721261	1.03844	2.78907	6.91515	0.856044	0.0794457

## Sheet: temperature
P0W0, P0W1, P1W0, P1W1 are refer to the treatments, indicating plant removal + unwarmed, plant removal + warmed, undisturbed + unwarmed, undisturbed + warmed, respectively.
		soil temperature (℃)					air temperature (℃)
	Date	P0W0	P0W1	P1W0	P1W1		P0W0	P0W1	P1W0	P1W1
	2016-05-01	4.70833	4.58333	3.3125	2.41667		6.29167	2.33333	1.77083	2.41667
	2016-05-02	4.875	7.1875	5.72917	7.3125		7.75	7.08333	7.79167	8.6875
	2016-05-03	4.95833	7.875	5.77083	7.22917		7.25	9.02083	9.47917	9.95833
	2016-05-04	6.47917	7.85417	6.125	7.89583		10.3125	8.5	8.89583	9.8125
	2016-05-05	7.6875	9.375	7.35417	9.70833		10.3333	11.4583	11.4375	12.5833
	2016-05-06	6.875	10.6042	8.0625	9.58333		7.72917	11.4375	10.7917	12.3333
	2016-05-07	7.64583	9.375	7.22917	7.625		6.95833	8.58333	7.83333	8.85417
	2016-05-08	6.75	9.45833	7.77083	7.97917		5.9375	7.5625	7.14583	7.5625
	2016-05-09	7.22917	8.41667	7.125	7.45833		7.8125	7.10417	6.77083	7.45833
	2016-05-10	7.45833	9.35417	7.29167	8.64583		8.02083	8.72917	8.58333	9.22917
	2016-05-11	7.66667	10.3542	7.375	8.52083		10.25	9.10417	8.97917	9.85417
	2016-05-12	8.16667	10.3125	7.58333	10.0625		7.85417	11.4583	11.7917	12.5833
	2016-05-13	9.41667	10.2708	8.14583	9.60417		11.1042	9.58333	8.625	10.2917
	2016-05-14	6.9375	11.3333	9.1875	10.5625		3.64583	11.5417	11.75	12.5833
	2016-05-15	6.5	8.64583	6.3125	5.3125		5.8125	4.39583	3.89583	4.25
	2016-05-16	7.5	9.20833	6	7.64583		7.47917	6.875	7.125	7.75
	2016-05-17	8	10.0417	7.04167	8.39583		7.39583	8.79167	8.02083	9.66667
	2016-05-18	8.963	9.95833	7.60417	7.54167		7	7.9375	7.375	7.77083
	2016-05-19	9	9.8	7.3	6.9		7.56	8	6.9	7.2
	2016-05-20	9.875	10.5833	8.91667	7.875		9.25	9.875	9.5	10
	2016-05-21	9.29167	9.875	8.66667	8.75		7.75	9.58333	8	8.54167
	2016-05-22	7.04167	8.20833	7	8.25		4.91667	6.70833	4.75	5.25
	2016-05-23	10.5	10.9583	10.125	8		10.0833	13.125	9.58333	9.95833
	2016-05-24	11.8333	11.9583	10.8333	8.95833		12.7083	14.2083	13	13.5
	2016-05-25	7.5	9.29167	7.58333	9.41667		6.375	7.20833	6.29167	6.66667
	2016-05-26	5.95833	6.91667	5.5	8		3.83333	5.83333	3.45833	4
	2016-05-27	9.54167	10.8333	8.83333	8		10.4583	11.9167	10.7917	11.125
	2016-05-28	9.70833	9.29167	8.75	9.08333		8.29167	8.79167	7.54167	8.08333
	2016-05-29	10.4583	10.6667	9.29167	8.875		11.2917	12.2083	10.5833	11.0833
	2016-05-30	12.2917	13	11.25	9.83333		12	13.6667	11.4583	12
	2016-05-31	12	12.5417	11.5833	10.5		11.5	14.125	12	12.5
	2016-06-01	12.7917	12.8333	12.0417	10.75		12.25	14.0833	12.2917	12.625
	2016-06-02	10.75	12.0417	10.4167	10.8333		10.6667	10.7083	9.04167	9.625
	2016-06-03	8.54167	11.5417	9.79167	10.125		7.875	11.375	7.95833	8.45833
	2016-06-04	8.16667	10.375	8.25	9.625		5.41667	9.08333	5.75	6.29167
	2016-06-05	9.83333	11.3333	9.25	9.33333		9.75	14.375	9.58333	10.0833
	2016-06-06	6.5	9.25	6.95833	9.41667		5.5	7.25	5.29167	5
	2016-06-07	10.375	11.2917	9.625	8.83333		9.70833	13.5	9.41667	9.875
	2016-06-08	7.91667	9.875	7.66667	9.20833		7.33333	9.75	7.33333	7.83333
	2016-06-09	8.875	9.70833	8.16667	8.875		8.08333	9.45833	8.20833	8.625
	2016-06-10	9.79167	10.5	8.79167	9		9	11.3333	9.5	9.375
	2016-06-11	11	11.4167	9.83333	9.41667		10.0833	11.625	9.79167	10.2917
	2016-06-12	11.5833	12.4167	10.125	9.79167		11.1667	14.2083	10.125	10.5
	2016-06-13	12	12.625	9.95833	10.1667		11.5417	15.625	12	12.5
	2016-06-14	9.54167	11.5833	9.33333	10.4167		7.33333	11.5	7.70833	8.20833
	2016-06-15	8.125	9.79167	7.70833	9.625		5.91667	7.75	5.125	5.625
	2016-06-16	10.6667	11.4583	9	9.25		10.1667	12.9167	9.125	9.45833
	2016-06-17	12.5	12.7917	10.4583	10		12.75	16.3333	14	14.5417
	2016-06-18	12.7917	13.625	11.8333	11.0833		12.6667	15.8333	11.875	12.375
	2016-06-19	14.0833	14.0417	12.2083	11.2083		13.2917	17.1667	12.5	13
	2016-06-20	15	15.25	12.8333	11.5417		14.0833	19.625	15	15.5417
	2016-06-21	13.875	14.25	12.0417	12.3333		13.7917	14.5	12.625	13.25
	2016-06-22	14.5833	15.4167	12.125	13.75		16.0833	18.8333	16.0417	16.5417
	2016-06-23	14.5833	15.4583	12.125	13.625		14.6667	14.625	13.875	14.2917
	2016-06-24	10.875	11.9583	10.2083	10.25		8.79167	9.875	7.95833	8.45833
	2016-06-25	9.79167	10.625	8.875	9.04167		9.29167	9.70833	9.08333	9.58333
	2016-06-26	10.3333	10.9583	9.20833	9.79167		10.4583	10.375	10.2083	10.7083
	2016-06-27	10.3333	11.125	9	10.125		9.33333	10.7083	9.33333	9.83333
	2016-06-28	12.625	13.125	9.875	11.7083		13.5833	13.5833	12.25	12.75
	2016-06-29	13.1667	13.5417	10.3333	11.8333		12.9167	13.625	13.5417	13.9583
	2016-06-30	13.6667	13.5	11.0833	12.25		12.5833	13.2083	11.8333	12.0833
	2016-07-01	11.6667	12.5417	10.0833	11.125		10.2917	12.2917	10.375	10.875
	2016-07-02	11.7917	12.5833	10.25	11.0417		8.83333	12.2917	9.08333	9.58333
	2016-07-03	13.3333	13.2083	11	11.875		11.9583	13.5417	11.2083	11.75
	2016-07-04	13.5417	12.9167	10.875	12.2083		12.0417	13.9583	12.5833	13.125
	2016-07-05	12.9583	12.1667	10.6667	11.5		11.3333	12.375	11.5833	12.0417
	2016-07-06	13.1667	13.625	10.8333	12.25		14.2083	13.1667	13.3333	13.7917
	2016-07-07	13.75	14.5417	11.2083	12.75		15.1667	14.2083	14.375	14.7083
	2016-07-08	14.9167	16.5417	12.0417	13.75		16.5417	15.5417	15.875	16.375
	2016-07-09	15.2917	16.1667	12.25	14.3333		15.7083	15.5417	14.7083	14.7917
	2016-07-10	15.9583	17.0833	12.7917	15.0417		18.5417	16.5	17.0833	17.4583
	2016-07-11	16.2083	16.9583	12.875	14.7083		17	16.6667	16.5	16.875
	2016-07-12	16.3333	16.7917	13.0417	14.4583		15.375	16	14.0417	14.4583
	2016-07-13	13.5	14.1667	11.8333	12.4583		11.2083	12.9167	10.7917	11.2917
	2016-07-14	12.5	13.25	10.8333	11.625		11.4167	12.0417	9.08333	9.58333
	2016-07-15	12.4583	13.0833	10.4167	11.4167		12.2917	12.9583	12.2083	12.7083
	2016-07-16	14.5833	15.125	11.375	12.875		15.0833	15.1667	14.3333	14.8333
	2016-07-17	16	17.375	12.4167	14.125		15.5417	16.375	15.5	16
	2016-07-18	14.9583	14.875	12	13.2917		12.8333	14.125	11.9583	12.4583
	2016-07-19	14.7917	14.625	11.625	13.3333		14.0417	14.75	12.875	13.375
	2016-07-20	15.4167	16.125	11.4583	12.8333		15.0417	15.7083	14.0833	14.4167
	2016-07-21	15.6667	15.875	11.625	12.9167		13.375	15.5417	12.9167	13
	2016-07-22	13.9583	14.5	11.5833	12.6667		11.875	13.6667	11.5417	11.7083
	2016-07-23	15.1667	16.2083	12.2083	13.5417		16.4167	15.625	15.125	15.2917
	2016-07-24	15.2917	16.0417	12.0833	14.0417		15.0417	15.2083	13.25	13.3333
	2016-07-25	15	15.2083	12.0833	13.75		14	14.5	12.9583	13.5
	2016-07-26	13.5417	14.0833	11.5833	12.5833		10.7083	12.75	9.16667	9.625
	2016-07-27	11.4167	12.7917	10	10.7917		8.75	12	8.25	8.79167
	2016-07-28	11.75	12.9583	9.91667	10.9167		11.125	12.2917	9.79167	10.2083
	2016-07-29	12.125	13.4167	10.3333	11.2917		10.2083	13.1667	10.5833	11.0833
	2016-07-30	12.0417	13.5	10.4167	11.25		9.41667	13.125	10	10.0833
	2016-07-31	12.7083	13.75	10.375	11.4167		11.4167	13.6667	11.4583	11.8333
	2016-08-01	13.25	14.0417	10.6667	11.8333		13.2083	13.75	12.9583	13.4583
	2016-08-02	15.2083	15	11.4583	12.5833		14.5	15.4167	13.3333	13.5417
	2016-08-03	16.3333	15.625	11.9583	13.5		14.7083	16.0417	14.125	14.4167
	2016-08-04	15.0417	15.1667	11.875	13.3333		13.4583	14.5	12.2083	12.2917
	2016-08-05	16.0833	16.9167	12.4583	14		16.9583	16.4167	15.5833	15.75
	2016-08-06	15.3333	15.625	11.875	13.4167		14.0417	15.0417	12.625	12.7917
	2016-08-07	15.25	15.375	11.8333	12.875		14.3333	14.9583	11.9167	12.4167
	2016-08-08	14.9167	15.3333	11.625	12.5		12.1667	15.2083	12	12.4583
	2016-08-09	14.6667	15	11.4167	12.3333		12.1667	14.0833	10.75	10.7917
	2016-08-10	14.2917	14.6667	11.0833	12		13	14.6667	11.5417	12.125
	2016-08-11	15.7917	17.0417	11.9167	13.375		17.4583	16.25	14.4167	14.75
	2016-08-12	16.5833	17.125	12.4583	13.7917		15.8333	16.7917	14.6667	14.875
	2016-08-13	16.875	17.4167	12.4583	14.0417		17.75	16.9583	15.125	15.3333
	2016-08-14	16.9583	17.375	12.375	13.8333		16.8333	17.2917	14.625	15.125
	2016-08-15	17.1667	17.4583	12.5417	13.9583		16.3333	17.1667	14.4167	14.9167
	2016-08-16	17.375	17.75	12.7917	14.0833		17.5	17.5833	15	15.5
	2016-08-17	18.25	19.3333	13.6667	15.2083		20.1667	18.7083	18.1667	18.75
	2016-08-18	18.3333	19.2083	13.7083	15.625		19.0833	18.7917	16.2083	16.6667
	2016-08-19	17.8333	18.2083	13.2917	14.7917		16.2917	17.7083	14.625	14.7083
	2016-08-20	17.4583	17.7083	12.8333	14.1667		16.625	17.5417	15.1667	15.2083
	2016-08-21	17.5833	17.9167	13.125	14.5833		17.0417	17.5833	14.875	15.375
	2016-08-22	17.0417	17.2083	13	14.2083		14.75	16.9167	14.5	14.8333
	2016-08-23	16.5	16.875	12.5833	14.4167		15.6667	16.625	13.875	14.25
	2016-08-24	22.5833	22.5417	18.4583	19.75		22.9167	24.2083	22.7917	23.2917
	2016-08-25	22.9167	22	18.4167	19.0833		23	24.2083	22.5	23.3333
	2016-08-26	16.1667	16.0417	12.5833	13.625		12.5	13	12.2917	12.5
	2016-08-27	15.7083	15.4167	12	13.5		13.375	14.125	13.3333	13.2917
	2016-08-28	15.5417	15.125	11.5833	13.25		13.25	14.0417	12.9167	13.4583
	2016-08-29	14	13.6667	10.6667	12.5417		9.91667	10.3333	9.91667	10.2083
	2016-08-30	13	12.7083	10.0833	12		9.58333	9.875	9.41667	9.54167
	2016-08-31	12.2917	12.2083	9.5	11.625		9.20833	9.45833	9	9.29167
	2016-09-01	13.0833	12.7917	9.95833	11.7083		11.25	13.2083	11.4167	11.6667
	2016-09-02	13.75	13.5417	9.91667	11.7917		11.375	13.625	10.7917	11.9583
	2016-09-03	13.0417	12.75	9.875	11.75		9.41667	9.875	9.375	9.33333
	2016-09-04	11	11.0833	8.875	10.9583		7.45833	7.83333	7.625	7.58333
	2016-09-05	10.75	10.5417	8.45833	10.4167		7.08333	7.79167	7.125	7.45833
	2016-09-06	12.6667	12.25	9.75	11.2083		11.0417	11.875	10.625	13.75
	2016-09-07	10.125	10.625	8.20833	10.5		5.75	7.125	5.91667	6.45833
	2016-09-08	10.625	10.4167	8	10.125		7.66667	9.41667	7.70833	8.33333
	2016-09-09	12.3333	12.0417	9.54167	11.125		11.25	11.7917	8.875	13.7083
	2016-09-10	10.625	11.2917	8.58333	10.6667		6.125	7.5	6.33333	9.20833
	2016-09-11	10.5	11.25	7.45833	10.3333		7.16667	9.25	7.25	7.79167
	2016-09-12	10.5	10.5417	7.875	10.2083		6.08333	6.66667	6.125	6.41667
	2016-09-13	11.8333	11.3333	8.5	10.5833		9.5	10.7917	9.58333	10.8333
	2016-09-14	10.9167	10.8333	8.41667	10.5417		7.79167	7.95833	7.70833	8.125
	2016-09-15	10.625	10.7083	7.875	10.25		6.91667	10.2083	8.375	9.29167
	2016-09-16	13.0417	12.5417	9.08333	11.2083		11.3333	14.75	11.7083	12.875
	2016-09-17	13.125	12.625	9.875	11.75		9.66667	10.1667	9.45833	9.91667
	2016-09-18	11.25	11.0417	8.625	11.125		6.875	7.08333	7.08333	7.08333
	2016-09-19	9.95833	9.83333	7.375	10.125		6	6.45833	5.79167	6.20833
	2016-09-20	9.79167	9.45833	7.25	9.66667		5.29167	4.75	5.16667	6.20833
	2016-09-21	10	10.0833	8.04167	9.91667		6.5	9.29167	7.33333	8.79167
	2016-09-22	8.625	9.58333	6.79167	9.41667		4.95833	7	6.95833	6.875
	2016-09-23	10	9.66667	7.29167	9.625		6.83333	8.16667	6.625	7.375
	2016-09-24	9.16667	9.125	6.75	9		5.16667	5.91667	5.16667	5.54167
	2016-09-25	9.625	9.54167	7.83333	9.20833		8.375	9.75	8.91667	9.70833
	2016-09-26	9.33333	9.625	7.625	9.20833		6.54167	7.29167	6.625	6.79167
	2016-09-27	9	9.04167	7	9.04167		6.58333	7.5	6.83333	7.125
	2016-09-28	9.41667	9.79167	7.125	9.25		8.25	10.2917	9.20833	9.375
	2016-09-29	10.2917	10.375	7.625	9.70833		8.20833	10.2917	9	9.25
	2016-09-30	10.1667	10.4167	7.54167	9.875		8	10.875	8.20833	9.45833
	2016-10-01	10.9167	11.0417	8.66667	10.2083		6.70833	9.16667	7.375	8.79167
	2016-10-02	8.625	10.0417	7.45833	9.70833		5.58333	9.20833	7.29167	8.79167
	2016-10-03	8.66667	9.95833	6.95833	9.5		7.41667	10.0833	8.5	9.91667
	2016-10-04	8.125	9.20833	6.75	9.125		8.125	8	7.91667	8
	2016-10-05	7.08333	7.79167	5.70833	7.95833		4.5	4.54167	4.125	4.70833
	2016-10-06	8.08333	7.91667	6.41667	7.95833		7.04167	6.95833	6.70833	7.125
	2016-10-07	8.75	8.375	6.83333	8.25		5.20833	6.83333	6.33333	6.79167
	2016-10-08	7.58333	7.70833	5.625	7.66667		5.25	5.79167	4.54167	5.08333
	2016-10-09	7.16667	7.33333	5	7.5		3.04167	4.25	3.29167	3.5
	2016-10-10	6.20833	6.29167	4.33333	6.91667		3.33333	3.83333	2.79167	3
	2016-10-11	6.54167	6.375	4.45833	7		2.75	4.16667	3.5	3.54167
	2016-10-12	5.83333	5.70833	3.75	6.625		2.79167	3.25	2.25	2.375
	2016-10-13	6.91667	6.75	4.79167	6.83333		5.375	6.33333	5.25	5.16667
	2016-10-14	7.29167	7.08333	5.58333	7.04167		5.875	5.83333	4.875	5.375
	2016-10-15	8.375	8.625	7.33333	7.79167		6.54167	9.54167	8.08333	9.375
	2016-10-16	5.625	6.95833	4.83333	7.04167		3.95833	3.58333	2.41667	2.54167
	2016-10-17	5.41667	6.83333	5.04167	6.79167		0.25	5.54167	4.125	4.83333
	2016-10-18	4.875	6.29167	4.125	6.29167		1.375	4.91667	3.58333	4.04167
	2016-10-19	5.08333	6	4.33333	6.33333		-2.25	4.20833	2.83333	3.08333
	2016-10-20	5.83333	5.83333	4.79167	6.25		0.45833	4.58333	3.625	4.45833
	2016-10-21	7.95833	7.79167	6.33333	7.25		-0.91667	10.9167	8.875	9.95833
	2016-10-22	6.58333	7.375	5.375	7.125		0.20833	7.625	6.29167	6.5
	2016-10-23	7.25	7.45833	5.75	7.08333		0.375	6.54167	5.5	6.29167
	2016-10-24	7.375	7.95833	6.70833	7.375		-1.5	7.41667	7.5	6.95833
	2016-10-25	6.70833	7.70833	5.83333	7.25		0.625	9.70833	7.45833	7.29167
	2016-10-26	7.45833	7.95833	5.54167	7.66667		0.83333	8.20833	5.58333	6.04167
	2016-10-27	6.70833	7.5	5	7.41667		0.875	7.625	5.625	5.875
	2016-10-28	3.75	5.08333	2.08333	6.25		-1	-0.33333	-1.16667	-0.95833
	2016-10-29	4.125	5	3.58333	5.625		-0.70833	3.04167	2	3.20833
	2016-10-30	3.29167	4.25	2.83333	5		-3.29167	-0.08333	-0.66667	0.125
	2016-10-31	3.04167	4.45833	3.25	4.58333		-5.04167	2.66667	1.29167	1.45833

## Sheet: soil moisture
P0W0, P0W1, P1W0, P1W1 are refer to the treatments, indicating plant removal + unwarmed, plant removal + warmed, undisturbed + unwarmed, undisturbed + warmed, respectively.
1,2,3, are refer to the blocks.
		soil moisture (%)
		2018-05-19	2018-06-23	2018-07-25	2018-08-21	2018-09-21	2018-10-25
	P0W0-1	22.7	28.5	20.1	22.3	21.6	23.5
	P0W0-2	20.7	28	19.6	24.3	24.4	25.6
	P0W0-3	22.5	28	17.5	22.5	24.7	23.8
	POW1-1	16.9	28.1	19.8	20.7	20.6	22.6
	POW1-2	19.2	29.6	17.8	23.4	21.1	21.5
	POW1-3	21.9	25.7	22.1	18	23.4	23.6
	P1W0-1	21.2	33.4	23.3	28.6	28.4	27.6
	P1W0-2	24.8	36.3	25.4	31.6	28.1	26.7
	P1W0-3	21	35.2	23.8	31.9	27.7	29.6
	P1W1-1	22.2	30.8	21.3	27	23.6	24.6
	P1W1-2	21.8	32.9	19.6	27.9	24.5	25.9
	P1W1-3	22.5	27.9	19	26	25.3	24.7
